# Supplementary material for: Exceptional Chromosomal Evolution and Cryptic Speciation of Blind Mole Rats Nannospalax leucodon (Spalacinae, Rodentia) from South-Eastern Europe
Source: Genes (Basel). 2017 Oct 25;8(11):292. doi: 10.3390/genes8110292 (PMC5704205; doi:10.3390/genes8110292)
Supplement: Supplementary file 1 [file genes-08-00292-s001.zip]

Archive with 2 entries (2 files):
- Table S1 proofred.docx
- Table S2 proofred.docx
